# Supplementary material for: A High-Throughput Cell-Based Luciferase Reporter Assay for Identifying Inhibitors of ASGR1
Source: Int J Mol Sci. 2025 May 10;26(10):4590. doi: 10.3390/ijms26104590 (PMC12111582; doi:10.3390/ijms26104590)
Supplement: Supplementary file 1 [file ijms-26-04590-s001.zip]

Archive with 1 entries (1 files):
- ijms-3531835-supplementary .pdf
